# Supplementary material for: Orofacial Pain and Temporomandibular Disorders Education at Umm Al-Qura University: Perceptions and Curriculum Improvement Recommendations
Source: Dent J (Basel). 2025 Oct 10;13(10):465. doi: 10.3390/dj13100465 (PMC12562374; doi:10.3390/dj13100465)
Supplement: Supplementary file 1 [file dentistry-13-00465-s001.zip]

Archive with 2 entries (2 files):
- dentistry-3863677 - file S1. Questionnaire with informed consent .pdf
- dentistry-3863677 - table S2. Table of Raw Data.pdf
